# Supplementary material for: Defining a Multi-Omic, AI-Enabled Stool Screening Paradigm for Colorectal Cancer: A Consensus Framework for Clinical Translation
Source: Cancers (Basel). 2026 Mar 11;18(6):909. doi: 10.3390/cancers18060909 (PMC13025237; doi:10.3390/cancers18060909)
Supplement: Supplementary file 1 [file cancers-18-00909-s001.zip]

Archive with 1 entries (1 files):
- cancers-4183684-supplementary.pdf
